# Supplementary material for: Single-cell RNA sequencing reveals small extracellular vesicles derived from malignant cells that contribute to angiogenesis in human breast cancers
Source: J Transl Med. 2023 Aug 25;21:570. doi: 10.1186/s12967-023-04438-3 (PMC10463655; doi:10.1186/s12967-023-04438-3)
Supplement: Supplementary file 2 — Additional file 2: Table S1. Clinical information of patients. [file 12967_2023_4438_MOESM2_ESM.xlsx]

## Sheet: Sheet1
Table S1. Clinical information of patients.
PatientID	Cancer type	Predominant subtype	Age	Gender	vascular tumor thrombus	CD31	lymph node metastases	ER	PR	HER2	Ki67	CK56	E-cadherin	Pathological type	T	N	M	Stage	Stage	Grade
CA01	BRCA	invasive ductal carcinoma	58	Female	negative	negative	1900-01-03	negative	negative	positive	(+, 15%)	negative	positive	HER-2	1	1	0	T1N1M0	ⅡA	G2
CA02	BRCA	invasive ductal carcinoma	56	Female	negative	negative	1	(+, 90%)	(+, 10%)	negative	(+, 25%)	negative	positive	luminalB	1	1	0	T1N1M0	ⅡA	G3
CA03	BRCA	invasive ductal carcinoma	66	Female	negative	negative	2	(+, 80%)	(+, 5%)	negative	(+, 30%)	negative	positive	luminalB	1	1	0	T1N1M0	ⅡA	G3
CA04	BRCA	invasive ductal carcinoma	60	Female	negative	negative	1	(+, 90%)	(+, 60%)	negative	(+, 15%)	negative	positive	luminalB	1	1	0	T1N1M0	ⅡA	G2
CA05	BRCA	invasive ductal carcinoma	47	Female	negative	negative	6	(+, 90%)	(+, 80%)	negative	(+, 12%)	negative	positive	luminalA	1	2	0	T1N2M0	ⅢA	G2
CA06	BRCA	invasive ductal carcinoma	55	Female	positive	positive	5	(+, 90%)	(+, 35%)	negative	(+, 40%)	negative	positive	luminalB	1	2	0	T1N2M0	ⅢA	G2
CA07	BRCA	invasive ductal carcinoma	55	Female	positive	positive	26	negative	negative	positive	(+, 40%)	negative	positive	HER-2	2	3	0	T2N3M0	ⅢC	G3
CA08	BRCA	invasive ductal carcinoma with high-grade intraductal carcinoma	56	Female	negative	negative	4	negative	negative	positive	(+, 30%)	positive	positive	HER-2	2	2	0	T2N2M0	ⅢA	G3
